# Supplementary material for: Increased Enzymatic Activity of Acetylcholinesterase Indicates the Severity of the Sterile Inflammation and Predicts Patient Outcome following Traumatic Injury
Source: Biomolecules. 2023 Jan 31;13(2):267. doi: 10.3390/biom13020267 (PMC9952955; doi:10.3390/biom13020267)
Supplement: Supplementary file 1 [file biomolecules-13-00267-s001.zip]

Archive with 1 entries (1 files):
- biomolecules-2152554-supplementary.pdf
